# Supplementary material for: Phylogenetic Characterization of Crimean-Congo Hemorrhagic Fever Virus Detected in African Blue Ticks Feeding on Cattle in a Ugandan Abattoir
Source: Microorganisms. 2021 Feb 20;9(2):438. doi: 10.3390/microorganisms9020438 (PMC7923759; doi:10.3390/microorganisms9020438)
Supplement: Supplementary file 1 [file microorganisms-09-00438-s001.zip]

Archive with 7 entries (4 files):
- Supplemetary/
- Supplemetary/Figure_S1.pdf
- __MACOSX/
- __MACOSX/Supplemetary/
- __MACOSX/Supplemetary/._Figure_S1.pdf
- Supplemetary/Table_S1.xlsx
- __MACOSX/Supplemetary/._Table_S1.xlsx
